# Supplementary material for: Identification of Transcription Factors Regulating Detoxification Genes CYP9Z140, CYP9AY1, and UGT321AP1 Involved in Thiamethoxam Resistance in Leptinotarsa decemlineata
Source: Insects. 2026 May 20;17(5):525. doi: 10.3390/insects17050525 (PMC13207126; doi:10.3390/insects17050525)
Supplement: Supplementary file 1 [file insects-17-00525-s001.zip]

Archive with 1 entries (1 files):
- insects-4306490-supplementary.pdf
